# Supplementary material for: Plantamajoside alleviates hypoxia-reoxygenation injury through integrin-linked kinase/c-Src/Akt and the mitochondrial apoptosis signaling pathways in H9c2 myocardial cells
Source: BMC Complement Med Ther. 2023 Feb 24;23:64. doi: 10.1186/s12906-023-03880-6 (PMC9951442; doi:10.1186/s12906-023-03880-6)
Supplement: Supplementary file 3 — Additional file 3. [file 12906_2023_3880_MOESM3_ESM.zip]

Archive with 5 entries (5 files):
- KEGG.xlsx
- Molecular docking process of PMS and ILK.pse
- PPI.xls
- Target intersection of PMS and MIRI.xlsx
- 31hub genes.csv
