# Supplementary material for: Plantamajoside alleviates hypoxia-reoxygenation injury through integrin-linked kinase/c-Src/Akt and the mitochondrial apoptosis signaling pathways in H9c2 myocardial cells
Source: BMC Complement Med Ther. 2023 Feb 24;23:64. doi: 10.1186/s12906-023-03880-6 (PMC9951442; doi:10.1186/s12906-023-03880-6)
Supplement: Supplementary file 3 — Additional file 3. [file 12906_2023_3880_MOESM3_ESM.zip › KEGG.xlsx]

## Sheet: Sheet1
ID	Description	BgRatio	pvalue	p.adjust	qvalue	geneID	Count	Enrichment	Denrichment
hsa05417	Lipid and atherosclerosis	215/8164	1.15e-10	7.61e-09	2.26e-09	MAPK1/AKT1/HSP90AA1/CASP3/BCL2/MAPK14/CYCS/PRKCA/BAX/MMP9/TNF	11	0.366667	-11
hsa05131	ILK signaling pathway	247/8164	5.12e-10	2.04e-08	6.04e-09	ITGB1/MAPK1/AKT1/BCL2/MAPK14/ILK/CYCS/ITGA5/BAX/PRKCD/TNF	11	0.366667	-11
hsa05161	CASP3 signaling pathway	162/8164	1.53e-10	7.61e-09	2.26e-09	MAPK1/AKT1/CASP3/BCL2/MAPK14/CYCS/PRKCA/BAX/MMP9/TNF	10	0.333333	-10
hsa04510	Focal adhesion	201/8164	1.28e-09	3.64e-08	1.08e-08	ITGB1/MAPK1/AKT1/ITGB3/BCL2/ILK/ITGA2B/ITGA5/PRKCA/ITGA4	10	0.333333	-10
hsa05132	Salmonella infection	249/8164	1.02e-08	2.03e-07	6.02e-08	MAPK1/AKT1/HSP90AA1/CASP3/BCL2/MAPK14/CYCS/BAX/PTPRC/TNF	10	0.333333	-10
hsa05165	Human papillomavirus infection	331/8164	1.53e-07	1.9e-06	5.63e-07	ITGB1/MAPK1/AKT1/ITGB3/CASP3/ITGA2B/ITGA5/ITGA4/BAX/TNF	10	0.333333	-10
hsa04151	PI3K-Akt signaling pathway	354/8164	2.86e-07	2.48e-06	7.33e-07	ITGB1/MAPK1/AKT1/HSP90AA1/ITGB3/BCL2/ITGA2B/ITGA5/PRKCA/ITGA4	10	0.333333	-10
hsa05418	Fluid shear stress and atherosclerosis	139/8164	9.79e-10	3.25e-08	9.62e-09	AKT1/HSP90AA1/ITGB3/BCL2/MAPK14/ITGA2B/MMP2/MMP9/TNF	9	0.3	-9
hsa05170	Human immunodeficiency virus 1 infection	212/8164	4.04e-08	6.18e-07	1.83e-07	MAPK1/AKT1/CASP3/BCL2/MAPK14/CYCS/PRKCA/BAX/TNF	9	0.3	-9
hsa05163	Human cytomegalovirus infection	225/8164	6.76e-08	9.61e-07	2.85e-07	MAPK1/AKT1/ITGB3/CASP3/MAPK14/CYCS/PRKCA/BAX/TNF	9	0.3	-9
hsa05022	Pathways of neurodegeneration - multiple diseases	476/8164	3.43e-05	0.000131325	3.89e-05	MAPK1/CASP3/BCL2/MAPK14/CYCS/PRKCA/APP/BAX/TNF	9	0.3	-9
hsa01522	Endocrine resistance	98/8164	1.52e-09	3.78e-08	1.12e-08	MAPK1/AKT1/BCL2/ESR1/MAPK14/BAX/MMP2/MMP9	8	0.266667	-8
hsa05145	Toxoplasmosis	112/8164	4.44e-09	9.82e-08	2.91e-08	ITGB1/MAPK1/AKT1/CASP3/BCL2/MAPK14/CYCS/TNF	8	0.266667	-8
hsa04915	Estrogen signaling pathway	138/8164	2.33e-08	4.21e-07	1.25e-07	MAPK1/AKT1/HSP90AA1/BCL2/ESR1/PRKCD/MMP2/MMP9	8	0.266667	-8
hsa05164	Influenza A	171/8164	1.24e-07	1.65e-06	4.88e-07	MAPK1/AKT1/CASP3/CYCS/PRKCA/BAX/PRSS1/TNF	8	0.266667	-8
hsa05152	Tuberculosis	180/8164	1.85e-07	2.04e-06	6.05e-07	MAPK1/AKT1/CASP3/BCL2/MAPK14/CYCS/BAX/TNF	8	0.266667	-8
hsa04613	Neutrophil extracellular trap formation	190/8164	2.8e-07	2.48e-06	7.33e-07	MAPK1/AKT1/ITGB3/MAPK14/ITGA2B/PRKCA/ELANE/HDAC6	8	0.266667	-8
hsa05130	Pathogenic Escherichia coli infection	197/8164	3.7e-07	3.07e-06	9.09e-07	ITGB1/MAPK1/CASP3/MAPK14/CYCS/F2/BAX/TNF	8	0.266667	-8
hsa05168	Herpes simplex virus 1 infection	495/8164	0.000307825	0.000875102	0.000259221	AKT1/ITGB3/CASP3/BCL2/CYCS/ITGA5/BAX/TNF	8	0.266667	-8
hsa05222	Small cell lung cancer	92/8164	3.02e-08	5.01e-07	1.48e-07	ITGB1/AKT1/CASP3/BCL2/ITGA2B/CYCS/BAX	7	0.233333	-7
hsa04071	Sphingolipid signaling pathway	119/8164	1.81e-07	2.04e-06	6.05e-07	MAPK1/AKT1/BCL2/MAPK14/PRKCA/BAX/TNF	7	0.233333	-7
hsa04611	Platelet activation	124/8164	2.4e-07	2.38e-06	7.06e-07	ITGB1/MAPK1/AKT1/ITGB3/MAPK14/ITGA2B/F2	7	0.233333	-7
hsa04210	Apoptosis	136/8164	4.51e-07	3.59e-06	1.06e-06	MAPK1/AKT1/CASP3/BCL2/CYCS/BAX/TNF	7	0.233333	-7
hsa05135	Yersinia infection	137/8164	4.74e-07	3.63e-06	1.07e-06	ITGB1/MAPK1/AKT1/MAPK14/ITGA5/ITGA4/TNF	7	0.233333	-7
hsa05169	Epstein-Barr virus infection	202/8164	6.42e-06	3.45e-05	1.02e-05	AKT1/CASP3/BCL2/MAPK14/CYCS/BAX/TNF	7	0.233333	-7
hsa04015	Rap1 signaling pathway	210/8164	8.3e-06	4.13e-05	1.22e-05	ITGB1/MAPK1/AKT1/ITGB3/MAPK14/ITGA2B/PRKCA	7	0.233333	-7
hsa04810	Regulation of actin cytoskeleton	218/8164	1.06e-05	5.02e-05	1.49e-05	ITGB1/MAPK1/ITGB3/ITGA2B/ITGA5/F2/ITGA4	7	0.233333	-7
hsa05020	Prion disease	273/8164	4.55e-05	0.000168468	4.99e-05	MAPK1/CASP3/MAPK14/CYCS/BAX/PRKCD/TNF	7	0.233333	-7
hsa05206	MicroRNAs in cancer	310/8164	0.000101868	0.000326963	9.69e-05	MAPK1/ITGB3/CASP3/BCL2/ITGA5/PRKCA/MMP9	7	0.233333	-7
hsa05014	Amyotrophic lateral sclerosis	364/8164	0.000276334	0.000796962	0.000236074	CASP3/BCL2/MAPK14/CYCS/BAX/HDAC6/TNF	7	0.233333	-7
hsa01524	Platinum drug resistance	73/8164	2.08e-07	2.18e-06	6.45e-07	MAPK1/AKT1/CASP3/BCL2/CYCS/BAX	6	0.2	-6
hsa05133	Pertussis	76/8164	2.65e-07	2.48e-06	7.33e-07	ITGB1/MAPK1/CASP3/MAPK14/ITGA5/TNF	6	0.2	-6
hsa05210	Colorectal cancer	86/8164	5.55e-07	4.09e-06	1.21e-06	MAPK1/AKT1/CASP3/BCL2/CYCS/BAX	6	0.2	-6
hsa05410	Hypertrophic cardiomyopathy	90/8164	7.28e-07	5.18e-06	1.53e-06	ITGB1/ITGB3/ITGA2B/ITGA5/ITGA4/TNF	6	0.2	-6
hsa04657	IL-17 signaling pathway	94/8164	9.43e-07	6.47e-06	1.92e-06	MAPK1/HSP90AA1/CASP3/MAPK14/MMP9/TNF	6	0.2	-6
hsa05414	Dilated cardiomyopathy	96/8164	1.07e-06	7.08e-06	2.1e-06	ITGB1/ITGB3/ITGA2B/ITGA5/ITGA4/TNF	6	0.2	-6
hsa04668	TNF signaling pathway	112/8164	2.65e-06	1.7e-05	5.03e-06	MAPK1/AKT1/CASP3/MAPK14/MMP9/TNF	6	0.2	-6
hsa04670	Leukocyte transendothelial migration	114/8164	2.93e-06	1.83e-05	5.41e-06	ITGB1/MAPK14/PRKCA/ITGA4/MMP2/MMP9	6	0.2	-6
hsa04722	Neurotrophin signaling pathway	119/8164	3.77e-06	2.27e-05	6.74e-06	MAPK1/AKT1/BCL2/MAPK14/BAX/PRKCD	6	0.2	-6
hsa04926	Relaxin signaling pathway	129/8164	6.03e-06	3.33e-05	9.87e-06	MAPK1/AKT1/MAPK14/PRKCA/MMP2/MMP9	6	0.2	-6
hsa04932	Non-alcoholic fatty liver disease	155/8164	1.73e-05	7.83e-05	2.32e-05	AKT1/CASP3/MAPK14/CYCS/BAX/TNF	6	0.2	-6
hsa05160	Hepatitis C	157/8164	1.86e-05	8.24e-05	2.44e-05	MAPK1/AKT1/CASP3/CYCS/BAX/TNF	6	0.2	-6
hsa04621	NOD-like receptor signaling pathway	184/8164	4.57e-05	0.000168468	4.99e-05	MAPK1/HSP90AA1/BCL2/MAPK14/PRKCD/TNF	6	0.2	-6
hsa05167	Kaposi sarcoma-associated herpesvirus infection	194/8164	6.15e-05	0.000214651	6.36e-05	MAPK1/AKT1/CASP3/MAPK14/CYCS/BAX	6	0.2	-6
hsa05415	Diabetic cardiomyopathy	203/8164	7.92e-05	0.000266976	7.91e-05	AKT1/MAPK14/PRKCA/PRKCD/MMP2/MMP9	6	0.2	-6
hsa05207	Chemical carcinogenesis - receptor activation	212/8164	0.000100676	0.000326963	9.69e-05	MAPK1/AKT1/HSP90AA1/BCL2/ESR1/PRKCA	6	0.2	-6
hsa04010	MAPK signaling pathway	294/8164	0.000592474	0.00157203	0.000465663	MAPK1/AKT1/CASP3/MAPK14/PRKCA/TNF	6	0.2	-6
hsa05010	Alzheimer disease	384/8164	0.00236346	0.00510752	0.00151294	MAPK1/AKT1/CASP3/CYCS/APP/TNF	6	0.2	-6
hsa04664	Fc epsilon RI signaling pathway	68/8164	4.19e-06	2.45e-05	7.26e-06	MAPK1/AKT1/MAPK14/PRKCA/TNF	5	0.166667	-5
hsa05140	Leishmaniasis	77/8164	7.76e-06	3.96e-05	1.17e-05	ITGB1/MAPK1/MAPK14/ITGA4/TNF	5	0.166667	-5
hsa05412	Arrhythmogenic right ventricular cardiomyopathy	77/8164	7.76e-06	3.96e-05	1.17e-05	ITGB1/ITGB3/ITGA2B/ITGA5/ITGA4	5	0.166667	-5
hsa01521	EGFR tyrosine kinase inhibitor resistance	79/8164	8.8e-06	4.27e-05	1.27e-05	MAPK1/AKT1/BCL2/PRKCA/BAX	5	0.166667	-5
hsa04512	ECM-receptor interaction	88/8164	1.5e-05	6.92e-05	2.05e-05	ITGB1/ITGB3/ITGA2B/ITGA5/ITGA4	5	0.166667	-5
hsa04912	GnRH signaling pathway	93/8164	1.96e-05	8.47e-05	2.51e-05	MAPK1/MAPK14/PRKCA/PRKCD/MMP2	5	0.166667	-5
hsa04666	Fc gamma R-mediated phagocytosis	97/8164	2.4e-05	9.97e-05	2.95e-05	MAPK1/AKT1/PRKCA/PRKCD/PTPRC	5	0.166667	-5
hsa05215	Prostate cancer	97/8164	2.4e-05	9.97e-05	2.95e-05	MAPK1/AKT1/HSP90AA1/BCL2/MMP9	5	0.166667	-5
hsa04640	Hematopoietic cell lineage	99/8164	2.65e-05	0.000107799	3.19e-05	ITGB3/ITGA2B/ITGA5/ITGA4/TNF	5	0.166667	-5
hsa04625	C-type lectin receptor signaling pathway	104/8164	3.37e-05	0.000131325	3.89e-05	MAPK1/AKT1/MAPK14/PRKCD/TNF	5	0.166667	-5
hsa04660	T cell receptor signaling pathway	104/8164	3.37e-05	0.000131325	3.89e-05	MAPK1/AKT1/MAPK14/PTPRC/TNF	5	0.166667	-5
hsa04919	Thyroid hormone signaling pathway	121/8164	6.97e-05	0.000239241	7.09e-05	MAPK1/AKT1/ITGB3/ESR1/PRKCA	5	0.166667	-5
hsa04380	Osteoclast differentiation	128/8164	9.11e-05	0.000302307	8.95e-05	MAPK1/AKT1/ITGB3/MAPK14/TNF	5	0.166667	-5
hsa05162	Measles	139/8164	0.000134666	0.000407749	0.000120782	AKT1/CASP3/BCL2/CYCS/BAX	5	0.166667	-5
hsa04261	Adrenergic signaling in cardiomyocytes	150/8164	0.000192628	0.000563722	0.000166984	MAPK1/AKT1/BCL2/MAPK14/PRKCA	5	0.166667	-5
hsa05171	Coronavirus disease - COVID-19	232/8164	0.00141454	0.00339149	0.00100462	MAPK1/MAPK14/F2/PRKCA/TNF	5	0.166667	-5
hsa04215	Apoptosis - multiple species	32/8164	4.96e-06	2.82e-05	8.35e-06	CASP3/BCL2/CYCS/BAX	4	0.133333	-4
hsa05213	Endometrial cancer	58/8164	5.48e-05	0.000198169	5.87e-05	MAPK1/AKT1/ILK/BAX	4	0.133333	-4
hsa04370	VEGF signaling pathway	59/8164	5.86e-05	0.000208253	6.17e-05	MAPK1/AKT1/MAPK14/PRKCA	4	0.133333	-4
hsa04917	Prolactin signaling pathway	70/8164	0.000114796	0.000362609	0.000107411	MAPK1/AKT1/ESR1/MAPK14	4	0.133333	-4
hsa05223	Non-small cell lung cancer	72/8164	0.00012815	0.000398465	0.000118033	MAPK1/AKT1/PRKCA/BAX	4	0.133333	-4
hsa04115	p53 signaling pathway	73/8164	0.000135233	0.000407749	0.000120782	CASP3/BCL2/CYCS/BAX	4	0.133333	-4
hsa05214	Glioma	75/8164	0.000150247	0.000446255	0.000132189	MAPK1/AKT1/PRKCA/BAX	4	0.133333	-4
hsa04914	Progesterone-mediated oocyte maturation	102/8164	0.00049035	0.00133671	0.000395957	MAPK1/AKT1/HSP90AA1/MAPK14	4	0.133333	-4
hsa05142	Chagas disease	102/8164	0.00049035	0.00133671	0.000395957	MAPK1/AKT1/MAPK14/TNF	4	0.133333	-4
hsa04620	Toll-like receptor signaling pathway	104/8164	0.00052787	0.00141954	0.000420494	MAPK1/AKT1/MAPK14/TNF	4	0.133333	-4
hsa04066	HIF-1 signaling pathway	109/8164	0.000630576	0.00162967	0.000482738	MAPK1/AKT1/BCL2/PRKCA	4	0.133333	-4
hsa04725	Cholinergic synapse	113/8164	0.000722404	0.00184306	0.000545947	MAPK1/AKT1/BCL2/PRKCA	4	0.133333	-4
hsa04726	Serotonergic synapse	115/8164	0.000771708	0.00194392	0.000575825	MAPK1/CASP3/PRKCA/APP	4	0.133333	-4
hsa04935	Growth hormone synthesis, secretion and action	120/8164	0.000905344	0.00225204	0.000667096	MAPK1/AKT1/MAPK14/PRKCA	4	0.133333	-4
hsa04650	Natural killer cell mediated cytotoxicity	131/8164	0.00125561	0.00304715	0.00090262	MAPK1/CASP3/PRKCA/TNF	4	0.133333	-4
hsa04140	Autophagy - animal	141/8164	0.00164821	0.00385875	0.00114303	MAPK1/AKT1/BCL2/PRKCD	4	0.133333	-4
hsa04936	Alcoholic liver disease	142/8164	0.00169167	0.00391444	0.00115953	AKT1/CASP3/MAPK14/TNF	4	0.133333	-4
hsa05224	Breast cancer	147/8164	0.00192102	0.00439406	0.0013016	MAPK1/AKT1/ESR1/BAX	4	0.133333	-4
hsa04072	Phospholipase D signaling pathway	148/8164	0.00196936	0.00445343	0.00131919	MAPK1/AKT1/F2/PRKCA	4	0.133333	-4
hsa05226	Gastric cancer	149/8164	0.00201853	0.00451335	0.00133694	MAPK1/AKT1/BCL2/BAX	4	0.133333	-4
hsa04150	mTOR signaling pathway	156/8164	0.00238693	0.00510752	0.00151294	MAPK1/AKT1/PRKCA/TNF	4	0.133333	-4
hsa04217	Necroptosis	159/8164	0.00255818	0.00541572	0.00160423	HSP90AA1/BCL2/BAX/TNF	4	0.133333	-4
hsa05225	Hepatocellular carcinoma	168/8164	0.00312258	0.00634075	0.00187824	MAPK1/AKT1/PRKCA/BAX	4	0.133333	-4
hsa04360	Axon guidance	182/8164	0.00416186	0.00820009	0.00242902	ITGB1/MAPK1/ILK/PRKCA	4	0.133333	-4
hsa05203	Viral carcinogenesis	204/8164	0.00623394	0.0118148	0.00349975	MAPK1/CASP3/BAX/HDAC6	4	0.133333	-4
hsa05166	Human T-cell leukemia virus 1 infection	222/8164	0.00837164	0.0148746	0.00440613	MAPK1/AKT1/BAX/TNF	4	0.133333	-4
hsa05208	Chemical carcinogenesis - reactive oxygen species	223/8164	0.00850289	0.0149741	0.0044356	MAPK1/AKT1/MAPK14/PRKCD	4	0.133333	-4
hsa05219	Bladder cancer	41/8164	0.000434448	0.00121768	0.000360698	MAPK1/MMP2/MMP9	3	0.1	-3
hsa04930	Type II diabetes mellitus	46/8164	0.000611044	0.00159997	0.00047394	MAPK1/PRKCD/TNF	3	0.1	-3
hsa05134	Legionellosis	57/8164	0.00114617	0.00281589	0.000834117	CASP3/CYCS/TNF	3	0.1	-3
hsa04929	GnRH secretion	64/8164	0.00160403	0.00380002	0.00112564	MAPK1/AKT1/PRKCA	3	0.1	-3
hsa05120	Epithelial cell signaling in Helicobacter pylori infection	70/8164	0.00207641	0.00459117	0.00135999	CASP3/MAPK14/CSK	3	0.1	-3
hsa05218	Melanoma	72/8164	0.00225112	0.00492277	0.00145821	MAPK1/AKT1/BAX	3	0.1	-3
hsa05212	Pancreatic cancer	76/8164	0.00262738	0.00544633	0.0016133	MAPK1/AKT1/BAX	3	0.1	-3
hsa05220	Chronic myeloid leukemia	76/8164	0.00262738	0.00544633	0.0016133	MAPK1/AKT1/BAX	3	0.1	-3
hsa05100	Bacterial invasion of epithelial cells	77/8164	0.00272714	0.00559486	0.0016573	ITGB1/ILK/ITGA5	3	0.1	-3
hsa04012	ErbB signaling pathway	85/8164	0.00361024	0.00725696	0.00214964	MAPK1/AKT1/PRKCA	3	0.1	-3
hsa05235	PD-L1 expression and PD-1 checkpoint pathway in cancer	89/8164	0.0041102	0.0081793	0.00242286	MAPK1/AKT1/MAPK14	3	0.1	-3
hsa04750	Inflammatory mediator regulation of TRP channels	98/8164	0.00538388	0.0104019	0.00308122	MAPK14/PRKCA/PRKCD	3	0.1	-3
hsa05231	Choline metabolism in cancer	98/8164	0.00538388	0.0104019	0.00308122	MAPK1/AKT1/PRKCA	3	0.1	-3
hsa05146	Amoebiasis	102/8164	0.00601815	0.0115155	0.0034111	CASP3/PRKCA/TNF	3	0.1	-3
hsa04928	Parathyroid hormone synthesis, secretion and action	106/8164	0.00669556	0.01257	0.00372345	MAPK1/BCL2/PRKCA	3	0.1	-3
hsa04659	Th17 cell differentiation	108/8164	0.00705068	0.0129915	0.00384833	MAPK1/HSP90AA1/MAPK14	3	0.1	-3
hsa04931	Insulin resistance	108/8164	0.00705068	0.0129915	0.00384833	AKT1/PRKCD/TNF	3	0.1	-3
hsa04068	FoxO signaling pathway	131/8164	0.0119489	0.0208582	0.00617856	MAPK1/AKT1/MAPK14	3	0.1	-3
hsa04728	Dopaminergic synapse	132/8164	0.0121967	0.0211057	0.00625188	AKT1/MAPK14/PRKCA	3	0.1	-3
hsa04270	Vascular smooth muscle contraction	134/8164	0.0127013	0.0217894	0.0064544	MAPK1/PRKCA/PRKCD	3	0.1	-3
hsa04550	Signaling pathways regulating pluripotency of stem cells	143/8164	0.0151201	0.0254992	0.00755331	MAPK1/AKT1/MAPK14	3	0.1	-3
hsa05017	Spinocerebellar ataxia	143/8164	0.0151201	0.0254992	0.00755331	AKT1/CYCS/PRKCA	3	0.1	-3
hsa04723	Retrograde endocannabinoid signaling	148/8164	0.0165695	0.0274777	0.0081394	MAPK1/MAPK14/PRKCA	3	0.1	-3
hsa04145	Phagosome	152/8164	0.0177838	0.0292477	0.00866368	ITGB1/ITGB3/ITGA5	3	0.1	-3
hsa04218	Cellular senescence	156/8164	0.0190469	0.0310683	0.009203	MAPK1/AKT1/MAPK14	3	0.1	-3
hsa04514	Cell adhesion molecules	157/8164	0.0193704	0.0313391	0.00928319	ITGB1/ITGA4/PTPRC	3	0.1	-3
hsa04141	Protein processing in endoplasmic reticulum	171/8164	0.0242216	0.0382548	0.0113318	HSP90AA1/BCL2/BAX	3	0.1	-3
hsa04062	Chemokine signaling pathway	192/8164	0.0326312	0.0483826	0.0143318	MAPK1/AKT1/PRKCD	3	0.1	-3
hsa05202	Transcriptional misregulation in cancer	193/8164	0.0330655	0.0483826	0.0143318	BAX/MMP9/ELANE	3	0.1	-3
hsa04960	Aldosterone-regulated sodium reabsorption	37/8164	0.00802702	0.0143908	0.00426281	MAPK1/PRKCA	2	0.0666667	-2
hsa05143	African trypanosomiasis	37/8164	0.00802702	0.0143908	0.00426281	PRKCA/TNF	2	0.0666667	-2
hsa05216	Thyroid cancer	37/8164	0.00802702	0.0143908	0.00426281	MAPK1/BAX	2	0.0666667	-2
hsa04961	Endocrine and other factor-regulated calcium reabsorption	53/8164	0.016016	0.0267831	0.00793363	ESR1/PRKCA	2	0.0666667	-2
hsa04730	Long-term depression	60/8164	0.0202485	0.0322357	0.00954878	MAPK1/PRKCA	2	0.0666667	-2
hsa05416	Viral myocarditis	60/8164	0.0202485	0.0322357	0.00954878	CASP3/CYCS	2	0.0666667	-2
hsa04720	Long-term potentiation	67/8164	0.0248963	0.0387059	0.0114654	MAPK1/PRKCA	2	0.0666667	-2
hsa05221	Acute myeloid leukemia	67/8164	0.0248963	0.0387059	0.0114654	MAPK1/AKT1	2	0.0666667	-2
hsa04920	Adipocytokine signaling pathway	69/8164	0.0262973	0.0402551	0.0119243	AKT1/TNF	2	0.0666667	-2
hsa05211	Renal cell carcinoma	69/8164	0.0262973	0.0402551	0.0119243	MAPK1/AKT1	2	0.0666667	-2
hsa04622	RIG-I-like receptor signaling pathway	70/8164	0.0270097	0.0407191	0.0120617	MAPK14/TNF	2	0.0666667	-2
hsa05230	Central carbon metabolism in cancer	70/8164	0.0270097	0.0407191	0.0120617	MAPK1/AKT1	2	0.0666667	-2
hsa04918	Thyroid hormone synthesis	75/8164	0.0306877	0.0459162	0.0136012	PRKCA/ALB	2	0.0666667	-2
hsa04612	Antigen processing and presentation	78/8164	0.0329851	0.0483826	0.0143318	HSP90AA1/TNF	2	0.0666667	-2
