# Supplementary material for: Plantamajoside alleviates hypoxia-reoxygenation injury through integrin-linked kinase/c-Src/Akt and the mitochondrial apoptosis signaling pathways in H9c2 myocardial cells
Source: BMC Complement Med Ther. 2023 Feb 24;23:64. doi: 10.1186/s12906-023-03880-6 (PMC9951442; doi:10.1186/s12906-023-03880-6)
Supplement: Supplementary file 3 — Additional file 3. [file 12906_2023_3880_MOESM3_ESM.zip › PPI.xls]

## Sheet: Sheet1
node1	node2	node1_string_id	node2_string_id	neighborhood_on_chromosome	gene_fusion	phylogenetic_cooccurrence	homology	coexpression	experimentally_determined_interaction	database_annotated	automated_textmining	combined_score
AKT1	MAPK14	9606.ENSP00000451828	9606.ENSP00000229795	0	0	0.303	0.623	0.083	0.83	0.6	0.769	0.956
AKT1	ITGA2B	9606.ENSP00000451828	9606.ENSP00000262407	0	0	0	0	0	0.075	0.9	0.363	0.935
AKT1	CASP3	9606.ENSP00000451828	9606.ENSP00000311032	0	0	0	0	0	0.475	0	0.882	0.935
AKT1	HSP90AA1	9606.ENSP00000451828	9606.ENSP00000335153	0	0	0	0	0.062	0.946	0.9	0.991	0.999
AKT1	ILK	9606.ENSP00000451828	9606.ENSP00000379975	0	0	0	0	0.062	0.785	0.9	0.866	0.996
AKT1	BCL2	9606.ENSP00000451828	9606.ENSP00000381185	0	0	0	0	0.062	0	0.9	0.457	0.944
AKT1	ESR1	9606.ENSP00000451828	9606.ENSP00000405330	0	0	0	0	0.055	0.297	0.9	0.805	0.985
AKT1	ITGB3	9606.ENSP00000451828	9606.ENSP00000452786	0	0	0	0	0.081	0.292	0.9	0.581	0.969
ALB	F2	9606.ENSP00000295897	9606.ENSP00000308541	0	0	0	0	0.624	0.073	0	0.908	0.965
APP	ITGB1	9606.ENSP00000284981	9606.ENSP00000379350	0	0	0	0	0.084	0.228	0	0.911	0.932
APP	CASP3	9606.ENSP00000284981	9606.ENSP00000311032	0	0	0	0	0.062	0.682	0	0.824	0.943
BAX	CYCS	9606.ENSP00000293288	9606.ENSP00000307786	0	0	0	0	0.042	0.281	0.9	0.767	0.981
BAX	BCL2	9606.ENSP00000293288	9606.ENSP00000381185	0	0	0	0.645	0	0.981	0.9	0.758	0.998
BCL2	MAPK1	9606.ENSP00000381185	9606.ENSP00000215832	0	0	0	0	0	0.462	0.9	0.222	0.954
BCL2	ITGA2B	9606.ENSP00000381185	9606.ENSP00000262407	0	0	0	0	0	0	0.9	0	0.9
BCL2	BAX	9606.ENSP00000381185	9606.ENSP00000293288	0	0	0	0.645	0	0.981	0.9	0.758	0.998
BCL2	CYCS	9606.ENSP00000381185	9606.ENSP00000307786	0	0	0	0	0	0.225	0.9	0.619	0.967
BCL2	ESR1	9606.ENSP00000381185	9606.ENSP00000405330	0	0	0	0	0.069	0.057	0.9	0.244	0.924
BCL2	AKT1	9606.ENSP00000381185	9606.ENSP00000451828	0	0	0	0	0.062	0	0.9	0.457	0.944
CASP3	MAPK1	9606.ENSP00000311032	9606.ENSP00000215832	0	0	0	0	0.048	0.057	0.8	0.578	0.914
CASP3	MAPK14	9606.ENSP00000311032	9606.ENSP00000229795	0	0	0	0	0.061	0.282	0.9	0.709	0.977
CASP3	APP	9606.ENSP00000311032	9606.ENSP00000284981	0	0	0	0	0.062	0.682	0	0.824	0.943
CASP3	CYCS	9606.ENSP00000311032	9606.ENSP00000307786	0	0	0	0	0.063	0	0.9	0.952	0.995
CASP3	AKT1	9606.ENSP00000311032	9606.ENSP00000451828	0	0	0	0	0	0.475	0	0.882	0.935
CASP3	ITGB1	9606.ENSP00000311032	9606.ENSP00000379350	0	0	0	0	0.062	0	0.9	0.481	0.947
CASP3	PRKCD	9606.ENSP00000311032	9606.ENSP00000378217	0	0	0	0	0	0	0.9	0.854	0.984
CSK	ITGB1	9606.ENSP00000220003	9606.ENSP00000379350	0	0	0	0	0.085	0.141	0.9	0.276	0.935
CYCS	MAPK1	9606.ENSP00000307786	9606.ENSP00000215832	0	0	0	0	0.054	0	0.9	0.52	0.95
CYCS	BAX	9606.ENSP00000307786	9606.ENSP00000293288	0	0	0	0	0.042	0.281	0.9	0.767	0.981
CYCS	BCL2	9606.ENSP00000307786	9606.ENSP00000381185	0	0	0	0	0	0.225	0.9	0.619	0.967
CYCS	CASP3	9606.ENSP00000307786	9606.ENSP00000311032	0	0	0	0	0.063	0	0.9	0.952	0.995
CYP19A1	ESR1	9606.ENSP00000379683	9606.ENSP00000405330	0	0	0	0	0	0.073	0	0.919	0.922
ELANE	MMP8	9606.ENSP00000466090	9606.ENSP00000236826	0	0	0	0	0.176	0	0.9	0.681	0.971
ESR1	MAPK1	9606.ENSP00000405330	9606.ENSP00000215832	0	0	0	0	0	0.699	0.9	0.532	0.984
ESR1	MAPK14	9606.ENSP00000405330	9606.ENSP00000229795	0	0	0	0	0	0.264	0.9	0.458	0.956
ESR1	HSP90AA1	9606.ENSP00000405330	9606.ENSP00000335153	0	0	0	0	0	0.887	0.6	0.989	0.999
ESR1	CYP19A1	9606.ENSP00000405330	9606.ENSP00000379683	0	0	0	0	0	0.073	0	0.919	0.922
ESR1	BCL2	9606.ENSP00000405330	9606.ENSP00000381185	0	0	0	0	0.069	0.057	0.9	0.244	0.924
ESR1	AKT1	9606.ENSP00000405330	9606.ENSP00000451828	0	0	0	0	0.055	0.297	0.9	0.805	0.985
F2	MAPK1	9606.ENSP00000308541	9606.ENSP00000215832	0	0	0	0	0	0.056	0.9	0.204	0.918
F2	ALB	9606.ENSP00000308541	9606.ENSP00000295897	0	0	0	0	0.624	0.073	0	0.908	0.965
F2	F3	9606.ENSP00000308541	9606.ENSP00000334145	0	0	0	0	0	0	0.9	0.921	0.991
F3	F2	9606.ENSP00000334145	9606.ENSP00000308541	0	0	0	0	0	0	0.9	0.921	0.991
HDAC6	HSP90AA1	9606.ENSP00000334061	9606.ENSP00000335153	0	0	0	0	0.053	0.885	0.9	0.991	0.999
HSP90AA1	MAPK1	9606.ENSP00000335153	9606.ENSP00000215832	0	0	0	0	0.062	0.365	0.9	0.705	0.98
HSP90AA1	MMP2	9606.ENSP00000335153	9606.ENSP00000219070	0	0	0	0	0	0.27	0	0.918	0.938
HSP90AA1	HDAC6	9606.ENSP00000335153	9606.ENSP00000334061	0	0	0	0	0.053	0.885	0.9	0.991	0.999
HSP90AA1	ITGB3	9606.ENSP00000335153	9606.ENSP00000452786	0	0	0	0	0	0	0.9	0.162	0.912
HSP90AA1	PRKCA	9606.ENSP00000335153	9606.ENSP00000408695	0	0	0	0	0	0.288	0.9	0.325	0.947
HSP90AA1	ILK	9606.ENSP00000335153	9606.ENSP00000379975	0	0	0	0	0	0.24	0.9	0.935	0.994
HSP90AA1	AKT1	9606.ENSP00000335153	9606.ENSP00000451828	0	0	0	0	0.062	0.946	0.9	0.991	0.999
HSP90AA1	ESR1	9606.ENSP00000335153	9606.ENSP00000405330	0	0	0	0	0	0.887	0.6	0.989	0.999
ILK	ITGA5	9606.ENSP00000379975	9606.ENSP00000293379	0	0	0	0	0.087	0.27	0.8	0.712	0.956
ILK	HSP90AA1	9606.ENSP00000379975	9606.ENSP00000335153	0	0	0	0	0	0.24	0.9	0.935	0.994
ILK	ITGB1	9606.ENSP00000379975	9606.ENSP00000379350	0	0	0	0	0.062	0.749	0.9	0.994	0.999
ILK	ITGB3	9606.ENSP00000379975	9606.ENSP00000452786	0	0	0	0	0.062	0.308	0.9	0.887	0.991
ILK	AKT1	9606.ENSP00000379975	9606.ENSP00000451828	0	0	0	0	0.062	0.785	0.9	0.866	0.996
ITGA2B	BCL2	9606.ENSP00000262407	9606.ENSP00000381185	0	0	0	0	0	0	0.9	0	0.9
ITGA2B	AKT1	9606.ENSP00000262407	9606.ENSP00000451828	0	0	0	0	0	0.075	0.9	0.363	0.935
ITGA2B	ITGB1	9606.ENSP00000262407	9606.ENSP00000379350	0	0	0	0	0.063	0.19	0.8	0.641	0.938
ITGA2B	ITGB3	9606.ENSP00000262407	9606.ENSP00000452786	0	0	0	0	0.209	0.985	0.9	0.989	0.999
ITGA4	ITGA5	9606.ENSP00000380227	9606.ENSP00000293379	0	0	0	0.674	0.076	0	0.9	0.792	0.928
ITGA4	ITGB1	9606.ENSP00000380227	9606.ENSP00000379350	0	0	0	0	0.063	0.844	0.9	0.99	0.999
ITGA4	ITGB3	9606.ENSP00000380227	9606.ENSP00000452786	0	0	0	0	0.118	0.496	0.9	0.683	0.984
ITGA5	ITGA4	9606.ENSP00000293379	9606.ENSP00000380227	0	0	0	0.674	0.076	0	0.9	0.792	0.928
ITGA5	ILK	9606.ENSP00000293379	9606.ENSP00000379975	0	0	0	0	0.087	0.27	0.8	0.712	0.956
ITGA5	ITGB3	9606.ENSP00000293379	9606.ENSP00000452786	0	0	0	0	0.157	0.817	0.9	0.842	0.997
ITGA5	ITGB1	9606.ENSP00000293379	9606.ENSP00000379350	0	0	0	0	0.119	0.983	0.9	0.992	0.999
ITGB1	CSK	9606.ENSP00000379350	9606.ENSP00000220003	0	0	0	0	0.085	0.141	0.9	0.276	0.935
ITGB1	ITGA2B	9606.ENSP00000379350	9606.ENSP00000262407	0	0	0	0	0.063	0.19	0.8	0.641	0.938
ITGB1	APP	9606.ENSP00000379350	9606.ENSP00000284981	0	0	0	0	0.084	0.228	0	0.911	0.932
ITGB1	ITGA5	9606.ENSP00000379350	9606.ENSP00000293379	0	0	0	0	0.119	0.983	0.9	0.992	0.999
ITGB1	CASP3	9606.ENSP00000379350	9606.ENSP00000311032	0	0	0	0	0.062	0	0.9	0.481	0.947
ITGB1	PTPRC	9606.ENSP00000379350	9606.ENSP00000411355	0	0	0	0	0.143	0.182	0	0.876	0.905
ITGB1	ITGB3	9606.ENSP00000379350	9606.ENSP00000452786	0	0	0	0.923	0.07	0.273	0.9	0.736	0.93
ITGB1	PRKCA	9606.ENSP00000379350	9606.ENSP00000408695	0	0	0	0	0	0.495	0.6	0.876	0.972
ITGB1	ITGA4	9606.ENSP00000379350	9606.ENSP00000380227	0	0	0	0	0.063	0.844	0.9	0.99	0.999
ITGB1	ILK	9606.ENSP00000379350	9606.ENSP00000379975	0	0	0	0	0.062	0.749	0.9	0.994	0.999
ITGB3	MAPK1	9606.ENSP00000452786	9606.ENSP00000215832	0	0	0	0	0.062	0.057	0.9	0.231	0.922
ITGB3	ITGA2B	9606.ENSP00000452786	9606.ENSP00000262407	0	0	0	0	0.209	0.985	0.9	0.989	0.999
ITGB3	ITGA5	9606.ENSP00000452786	9606.ENSP00000293379	0	0	0	0	0.157	0.817	0.9	0.842	0.997
ITGB3	HSP90AA1	9606.ENSP00000452786	9606.ENSP00000335153	0	0	0	0	0	0	0.9	0.162	0.912
ITGB3	ITGB1	9606.ENSP00000452786	9606.ENSP00000379350	0	0	0	0.923	0.07	0.273	0.9	0.736	0.93
ITGB3	ILK	9606.ENSP00000452786	9606.ENSP00000379975	0	0	0	0	0.062	0.308	0.9	0.887	0.991
ITGB3	ITGA4	9606.ENSP00000452786	9606.ENSP00000380227	0	0	0	0	0.118	0.496	0.9	0.683	0.984
ITGB3	AKT1	9606.ENSP00000452786	9606.ENSP00000451828	0	0	0	0	0.081	0.292	0.9	0.581	0.969
MAPK1	CASP3	9606.ENSP00000215832	9606.ENSP00000311032	0	0	0	0	0.048	0.057	0.8	0.578	0.914
MAPK1	F2	9606.ENSP00000215832	9606.ENSP00000308541	0	0	0	0	0	0.056	0.9	0.204	0.918
MAPK1	ITGB3	9606.ENSP00000215832	9606.ENSP00000452786	0	0	0	0	0.062	0.057	0.9	0.231	0.922
MAPK1	PRKCA	9606.ENSP00000215832	9606.ENSP00000408695	0	0	0	0.594	0.053	0.275	0.9	0.514	0.94
MAPK1	PRKCD	9606.ENSP00000215832	9606.ENSP00000378217	0	0	0	0.589	0.062	0.383	0.9	0.465	0.948
MAPK1	CYCS	9606.ENSP00000215832	9606.ENSP00000307786	0	0	0	0	0.054	0	0.9	0.52	0.95
MAPK1	BCL2	9606.ENSP00000215832	9606.ENSP00000381185	0	0	0	0	0	0.462	0.9	0.222	0.954
MAPK1	MAPK14	9606.ENSP00000215832	9606.ENSP00000229795	0	0	0.412	0.926	0.106	0.874	0.8	0.776	0.977
MAPK1	HSP90AA1	9606.ENSP00000215832	9606.ENSP00000335153	0	0	0	0	0.062	0.365	0.9	0.705	0.98
MAPK1	ESR1	9606.ENSP00000215832	9606.ENSP00000405330	0	0	0	0	0	0.699	0.9	0.532	0.984
MAPK14	MAPK1	9606.ENSP00000229795	9606.ENSP00000215832	0	0	0.412	0.926	0.106	0.874	0.8	0.776	0.977
MAPK14	AKT1	9606.ENSP00000229795	9606.ENSP00000451828	0	0	0.303	0.623	0.083	0.83	0.6	0.769	0.956
MAPK14	ESR1	9606.ENSP00000229795	9606.ENSP00000405330	0	0	0	0	0	0.264	0.9	0.458	0.956
MAPK14	TNF	9606.ENSP00000229795	9606.ENSP00000398698	0	0	0	0	0	0	0.9	0.768	0.975
MAPK14	CASP3	9606.ENSP00000229795	9606.ENSP00000311032	0	0	0	0	0.061	0.282	0.9	0.709	0.977
MMP2	MMP9	9606.ENSP00000219070	9606.ENSP00000361405	0	0	0	0.929	0.062	0	0.9	0.923	0.908
MMP2	HSP90AA1	9606.ENSP00000219070	9606.ENSP00000335153	0	0	0	0	0	0.27	0	0.918	0.938
MMP8	PRSS1	9606.ENSP00000236826	9606.ENSP00000308720	0	0	0	0	0	0	0.9	0.106	0.906
MMP8	ELANE	9606.ENSP00000236826	9606.ENSP00000466090	0	0	0	0	0.176	0	0.9	0.681	0.971
MMP9	MMP2	9606.ENSP00000361405	9606.ENSP00000219070	0	0	0	0.929	0.062	0	0.9	0.923	0.908
MMP9	PRSS1	9606.ENSP00000361405	9606.ENSP00000308720	0	0	0	0	0	0	0.9	0.143	0.91
PRKCA	MAPK1	9606.ENSP00000408695	9606.ENSP00000215832	0	0	0	0.594	0.053	0.275	0.9	0.514	0.94
PRKCA	HSP90AA1	9606.ENSP00000408695	9606.ENSP00000335153	0	0	0	0	0	0.288	0.9	0.325	0.947
PRKCA	ITGB1	9606.ENSP00000408695	9606.ENSP00000379350	0	0	0	0	0	0.495	0.6	0.876	0.972
PRKCD	MAPK1	9606.ENSP00000378217	9606.ENSP00000215832	0	0	0	0.589	0.062	0.383	0.9	0.465	0.948
PRKCD	CASP3	9606.ENSP00000378217	9606.ENSP00000311032	0	0	0	0	0	0	0.9	0.854	0.984
PRSS1	MMP8	9606.ENSP00000308720	9606.ENSP00000236826	0	0	0	0	0	0	0.9	0.106	0.906
PRSS1	MMP9	9606.ENSP00000308720	9606.ENSP00000361405	0	0	0	0	0	0	0.9	0.143	0.91
PTPRC	ITGB1	9606.ENSP00000411355	9606.ENSP00000379350	0	0	0	0	0.143	0.182	0	0.876	0.905
TNF	MAPK14	9606.ENSP00000398698	9606.ENSP00000229795	0	0	0	0	0	0	0.9	0.768	0.975
