# Supplementary material for: Plantamajoside alleviates hypoxia-reoxygenation injury through integrin-linked kinase/c-Src/Akt and the mitochondrial apoptosis signaling pathways in H9c2 myocardial cells
Source: BMC Complement Med Ther. 2023 Feb 24;23:64. doi: 10.1186/s12906-023-03880-6 (PMC9951442; doi:10.1186/s12906-023-03880-6)
Supplement: Supplementary file 3 — Additional file 3. [file 12906_2023_3880_MOESM3_ESM.zip › Target intersection of PMS and MIRI.xlsx]

## Sheet: Sheet1
ischemia reperfusion injury		Plantamajoside		intersection
IL6		MMP2		MMP2
TNF		MMP12		PRKCA
NOS2		PRKCA		HSP90AA1
SOD1		HSP90AA1		APP
IL10		APP		AKR1B1
HMOX1		AKR1B1		ADORA2A
CASP3		AKR1B10		ADORA3
MPO		CD22		TNF
CXCL8		ADORA2A		EPHX2
IL1B		ADORA3		CA1
NTRK1		MMP13		ESR1
VWF		SLC29A1		SLC6A2
LCN2		TNF		MAPK1
ICAM1		CA2		ITGA2B
THBD		CA12		PRSS1
BDNF		TACR2		MMP8
MAPK1		EPHX2		ADORA2B
SERPINE1		TYMS		PTPRC
GRIN2B		CA7		CASP3
NGF		CA4		MME
F2		HRAS		ECE1
XDH		IMPDH1		PRKCD
GPT		IMPDH2		ALB
ENO2		ITGAV		ALDH2
GFAP		GAA		ELANE
HMGB1		CA9		CYP19A1
S100B		MGMT		F2
TP53		CA1		MAPK14
TLR4		CA14		MMP9
MMP9		ERBB2		IRAK4
NFE2L2		ESR1		F3
CCL2		SLC6A2		TBXAS1
NOS3		MAPK1		C3AR1
IFNG		AKR1C3		ABCB1
IL18		AKR1C4		HDAC6
SELP		AKR1C2		ITGB1
ALB		HCAR2		GLO1
TGFB1		CA6		SCN5A
EPO		CA13		ITGB3
SLC17A5		CA5B		ITGA4
HAVCR1		CHIA		ITGA5
CRP		ITGA2B		ILk
CAT		PRSS1		AKT1
ELANE		MMP7		CSK
GJA1		MMP8		BCL2
STAT3		PRSS3		BAX
IGF1		ADORA2B		CYCS
ADAMTS13		PTPRC
HIF1A		SLC37A4
ACE		CASP3
KNG1		FOLH1
BCL2		MME
MIR21		ECE1
MB		PRKCD
PARP1		DHFR
INS		ALB
PTGS2		SLC28A2
SPTAN1		ALDH2
VEGFA		LGALS7
LEP		ELANE
F5		YARS1
AQP4		MMP1
SERPINC1		CYP19A1
YRDC		F2
GRIN1		F7
SOD2		ITGB5
TXN		PTPRA
CTNNB1		FDFT1
EDN1		MAG
CXCL2		AMY2A
IL4		MAPK14
CD46		METAP2
BAX		MMP9
SPP1		IRAK4
IL1A		NADK
F3		F3
NOS1		TBXAS1
HSPG2		C3AR1
CXCL12		ABCB1
CYCS		MGLL
NLRP3		HDAC6
MAPK14		ITGB7
ITGB2		IGFBP3
PTEN		GBA
MAPK8		RARS1
COMT		GBA2
ITGAM		ITGB1
PPARG		KLK3
IL2		GLO1
CST3		CCKBR
C3		SCN5A
TLR2		SCN4A
JUN		SCN2A
HSPB1		F9
CXCL10		LDHA
SELE		LDHB
MAPT		IGF1R
NPPA		TYMP
MIF		ITGB3
NPPB		ITGB6
NGFR		ITGA4
SLC6A4		ITGA5
HGF		ILk
PLA2G6		AKT1
PIK3C2A		CSK
EGF		BCL2
HSPA4		BAX
ALDH5A1		CYCS
DRD2
SELL
CKB
CALCA
VCAM1
TNFRSF1A
FLT1
CPT2
CHAT
CSF3
IL17A
FGF2
GP1BA
CCND1
MCU
CXCL1
HP
FGA
MAOA
FOS
GPR31
MIR146A
HSPA1A
MMP2
TIMP1
C5
APP
HTR2A
IL33
SLC2A1
COL1A1
BMP6
MIR34A
SIRT1
MTHFR
SMARCA4
NEFL
PLAT
MALAT1
GLS
AKT1
TKT
TSC2
EPRS1
CD36
ADIPOQ
GDF15
COL4A1
CLU
PIK3CG
NFKB1
AIF1
F10
STAT1
CCL3
CP
CASP9
CDKN1A
FGB
NOD2
APOA1
PPARA
NAGLU
PDGFB
ANGPT1
AIFM1
ADM
GJB1
MIR15A
MBL2
SLC1A3
IL1RN
HSPA8
AGER
CASP8
ATF3
FASLG
ABCB1
IL1R1
SOD3
MIR210
FGF7
CASP1
DNM1L
CCL5
AGTR1
HCRT
REN
THBS1
FAS
FABP1
PRKCZ
ANGPT2
CR1
EGR1
RAC1
FMR1
TNFAIP3
PLG
PLAU
IL13
NOX4
NTN1
ATM
GSK3B
SRC
EPX
MYD88
ADORA2A
TRPV1
MIR155
MIR126
SERPINA1
LAMA2
MTOR
TF
CYBB
CCN2
COL7A1
ALOX5
TIMP2
MIR106B
PTGS1
CD55
KCNJ5
MEG3
TERT
PSEN1
AQP1
HSPA5
AKR1B1
RTN4
IL7
MAPK3
ALDH2
SFTPC
CTSB
SDHB
FN1
GHRL
SDC1
BMP7
KEAP1
ODC1
CSF1
GSR
KDR
CXCR4
C5AR1
GABBR2
GGT1
BECN1
ANXA5
TRAF6
JAK2
XIAP
IRF1
CLCN3
HBEGF
PTK2B
ADA
APEX1
GPX1
RYR1
COX5A
FOXP2
SELPLG
GSTM1
SLC1A2
GLUL
MIR221
GAPDH
TNFRSF1B
GFER
CD14
S1PR1
SCGB1A1
FOXO3
UMOD
NR4A1
CXCR2
NEAT1
CAV1
MYC
TNC
SLC6A3
NQO1
SGK1
BRD4
ESR1
MAP3K5
BCL2L1
CFTR
HMOX2
IL11
PINK1
FABP2
KRT18
RELA
SNHG14
PLA2G7
CSF2
PIK3CA
MME
TNNI3
CD40LG
FGF23
CD47
VCAN
DDIT3
ASIC1
GRIN2A
UCP2
TRPV4
HSPD1
SLC22A6
LPL
LGALS3
CHI3L1
TNXB
RHOA
IL15
HAVCR2
SMAD4
MIR145
CALR
S100A9
ADCYAP1
TRIM72
DCN
PCNA
ANXA1
STING1
NRG1
MAP2K1
CXCL16
CYP2C9
ADRB2
MIR451A
GCG
GSTP1
IRF5
MIR17
IL22
PLAUR
AGT
CASR
ABCC8
G6PD
NR4A2
KMT2D
CFB
ACE2
FABP12
SNCA
SLC9A3R2
PRKN
GAD1
PSAP
GAL
IL23A
TSPO
COL3A1
SORD
SMAD2
CASP2
IRAK1
DAPK1
APLN
ENTPD1
SLC1A1
PTX3
NOL3
LOX
HAMP
PRKCD
IL5
CDKN2A
F2R
ITGB1
FCGR3B
MIR10A
PRKAA1
MIR29B1
MIR25
BMP2
ACP1
NLRP1
CBS
PPARGC1A
TNNT2
TAC1
PTK2
MIR214
SOCS3
TGFB2
CDKN3
PTPN11
C4B
IL37
MIR142
CD40
BIRC5
ADM2
CAMK2B
FGF1
MAOB
MIR378A
HSPB6
CKM
GAS5
NES
SIRT3
SLC8A1
UCN
MIR19A
CASP7
MUC1
S100A8
PROCR
CLDN5
PRKCB
LMNA
GAST
AGTR2
FGFR2
CXCR3
SAT1
IRS1
MIR222
SLC9A1
NGB
YAP1
FOXO1
TNIP1
NPY
IGFBP7
G6PC1
KCNJ11
VTN
CD274
HTRA2
OPRM1
IL1RAPL2
NT5E
XIST
ACHE
ECE1
MMP14
XBP1
PRKCA
LIF
CAST
DUSP1
HSP90AA1
RIPK1
PPIG
PTPRC
CCR5
LBP
TOLLIP
RPS27A
ABAT
CTSD
APOB
CD44
CYSLTR2
CX3CL1
ADORA2B
MYBPC3
CREB1
TNFRSF11B
CD34
HNF1B
ZC3H12A
EIF2AK3
MAP3K7
CRH
RNF182
ALDH9A1
NDUFS4
MAP2K3
ELAVL1
MAPK9
CDC42
RHOB
TACR1
SETD2
TGM2
PDE5A
LTA
CD59
SHH
MIR30A
BAK1
NEU1
MIR98
E2F1
PECAM1
PTGDS
WNT4
MIR486-1
CHKA
MMP8
PIK3CB
FOXM1
CX3CR1
CCN1
MYH6
NFKBIA
CDH5
TRPC6
MIR140
BAG1
UGT1A1
SULT1A3
NOD1
ADCY10
AMBP
IQGAP1
PDE3A
SERPINA4
GLUD1
MIR144
C3AR1
HMGCR
BTG2
PRDX5
TTN
H19
GZMB
RUNX2
ABL1
ACTB
KLK1
IL3
CIITA
JAK1
AHSP
CXCL9
HSP90B1
ADORA1
UNC5B
FBXO32
HCP5
ATP2A2
TRAF2
EPHA3
MIR191
MT-CYB
TEK
MIR485
ANXA2
IL9
PAX2
LTF
AGRN
MSTN
DPYSL2
EZH2
TNFRSF12A
AOC3
COL18A1
WDR26
CCK
CTSG
MIR27A
SLC6A2
NR3C1
CS
ABCA1
GLO1
MIR124-1
IL1RL1
AMPD3
VIP
LRG1
ATF6
C1S
ITGA2B
PARK7
MIR24-1
MLC1
MAP4K2
IRF2
VCP
AIM2
HSPA12B
CXCL5
TJP1
GRIK1
MIR137
CD69
PXN
SLC22A2
ITGA4
MGAM
LRP2
NAMPT
OLR1
PTPRO
MIR29A
MIRLET7B
DLG4
IDO1
APLNR
S1PR3
MIR141
CFLAR
HSPB2
FRZB
GPBAR1
BLOC1S1
MIR320A
ADORA3
MIR494
MDM2
FASN
TREM1
GCK
BCHE
TNFSF12
TNFSF10
REG3A
ALOX12
TGFBR1
SENP3
NLRX1
VDAC1
PANX1
CLEC3B
UTS2
PRDX6
TXNIP
MIR192
HOTAIR
GADD45A
BLVRB
IRAK4
GPNMB
PTPN3
SH2B3
PRG4
EPHA2
TXN2
MCAM
RUNX1
IFNB1
EPOR
MIR1246
CYBA
KCNQ1OT1
SLPI
COL14A1
RIPK3
KITLG
TGFBI
MIR23A
MIR211
UCA1
ABCC9
BSG
TRIM27
WT1
ITGA7
CUL3
ATF4
SIRT2
ITPR1
MAP3K11
CYSLTR1
MIR193A
BGN
SLIT2
THBS2
ABCG2
PROC
MIR15B
CHRFAM7A
ITGAL
CNR2
CYP2J2
SLK
ADAMTS3
TBXA2R
NR1H3
CFP
VLDLR
KCNA2
OPRK1
CNPY3
CASP6
SLC18A3
SNHG4
NOTCH2
PTPA
EIF2S1
NID1
IKZF1
EPAS1
COL4A2
MERTK
TRPM7
MASP2
CBL
MIR124-3
CACNA1B
MIR874
EVA1A
IRF9
IRS2
BRCA2
ERN1
GRIK2
COL6A2
LGALS1
SHC1
AREG
MIR532
CYP2B6
LUM
GSDMD
IL1R2
VEGFB
TFPI
MIR455
CXCR1
AMPD1
CTF1
CAPN1
EDNRB
CPOX
MIR200A
BCKDHB
FOXC1
THPO
ROCK1
MIR92A1
MIR381
FBXW7
MIR433
HSF1
MIR92A2
LAMA4
FPR1
PPIF
MIR24-2
PRKCE
CRK
GPR55
STAT5B
FKBP1A
PON1
ACTN4
NDRG4
SERPINF1
INA
MSX2
NORAD
SLC25A4
MIR410
KDM3A
ZFAS1
MIR489
GPX3
MATN2
NR1H2
MIR1298
SNAP25
BCL2L15
TIE1
BID
CAPN2
SPARC
RIPK2
GRM5
MIR199A1
LAMB1
LAMC1
TRAP1
SNHG16
PLA2G4A
KCNN1
ATP7A
RPS6KB1
CYP2C8
MMP10
BNIP3
NID2
TAB2
MIR106A
COX4I1
CDON
RHOD
SLC5A1
C1QTNF3
MIR1-1
GJC1
NPR1
FNDC3B
MIR1-2
MIR30C1
DIAPH1
FRAS1
AGGF1
ACOD1
SMAD1
MIR30C2
P2RY12
SLCO2A1
GRK2
OSM
FGD5-AS1
COL6A3
COL6A5
FREM3
KLRK1
CRYAB
TFG
SIRPA
ENO1
TNFRSF10B
MIR665
MIR496
ADAM10
EPHX2
SMURF2
IFIT3
PIAS1
NPR3
BAD
AOC1
VSIG4
ATF2
MIR449A
SOS1
PTGIS
MIR125A
MIR195
P4HB
ROBO1
FEM1A
TAB3
SGCB
ABCB7
HADHB
BMP4
TRPA1
ADAM11
RBMS1
CXCL6
SLC22A8
PTHLH
SIRT6
DUSP19
APOM
TGIF1
PART1
HDAC6
COL6A1
VIL1
SYVN1
TP53BP2
SIAH2
DLD
GLRX
YWHAG
FBLN2
APAF1
SMAD7
LAMA1
MAP2K4
BCL2L11
HCRTR1
PTPRU
MIR544A
SEMA7A
WNT3A
HMGB2
SCARB1
DPT
MIR181C
MIR143
LAMB2
MIR503
SRPK1
NR3C2
HMCN1
AIMP1
UTS2B
PDGFA
NPY4R
ATP7B
ADNP
DPP4
LTB4R
APOD
PRKDC
ACVR2B
PRKCG
PDPK1
YY1
CD80
MTA1
ADAMTS9
COL15A1
NAXE
TNIP3
HDAC1
LINC00461
STAT5A
LATS2
ANO1
PRELP
ADAMTS8
SPON1
COL20A1
CREB3
TINAGL1
ADAMTS20
APOL4
APOO
CHADL
EMILIN3
SSPOP
NUMA1
FGF4
TMSB4X
SMPD1
ADAM17
GSTA2
CUBN
MIR486-2
PRKAA2
GRIA1
PVT1
YWHAB
CTSS
RAE1
GPR4
SNHG15
LSINCT5
NDUFB2
BCL2L14
PRR34-AS1
FADS1
S100A6
MAP3K12
RPS6KA5
MIR26B
GAB2
PPP1R1B
TRIM11
CBX7
MIR124-2
SPRED2
MIR30D
TIMP3
FNDC5
GPR65
MIR188
TPH1
GATA4
WTAP
KLF3
ADAMTS5
ALOX15
MIR1306
PGAM5
NMT1
PPIA
CTTN
MIR130A
CALCRL
S100P
MIR125B1
IL18BP
CMKLR1
TERF2IP
CCNL2
SELENOP
GHRH
CACNA1C
PPIC
KIT
TOMM40
HSPB8
CSN3
TRADD
SESN2
CTH
GRP
MIR130B
IL15RA
SNHG1
LINGO1
MICB
ORAI1
C1R
MIR204
TNFAIP2
MIR133A1
RBM28
SI
MIR342
TGM1
BIK
KCNMA1
ACTA2
PPP1CC
EFNA1
OXA1L
GUSB
CRHR2
BMI1
ATP2B4
TYK2
CPT1A
RNF5
MAP3K14
CDKN2B-AS1
SCN5A
FGF19
EFS
ADRB1
ALDH1A1
SLC22A3
MIR133A2
SRF
MIR27B
PNPO
TMBIM6
DUSP6
PTGER3
AQP9
IL7R
FLNA
PPP1CA
SLC2A3
ERCC2
MIR26A1
COMMD5
CHUK
ADPRS
MIR873
MAPK11
SLC6A19
BPI
MIR133A1HG
ANGPTL4
CRCP
MIR6863
CLEC4A
ATG4B
USP49
CD38
PTGER2
IDH1
GLRX2
SLC11A2
OGG1
PTGES
MIR206
PTAFR
PPARD
FPR2
ANK3
AOX1
P2RY11
DDT
OCLN
PLA2G1B
NLRC5
AK1
SNAI1
TNFRSF10A
FIS1
INHBB
RAP2C
H2BC3
MIR613
NPPC
CCL22
ACSL4
ITCH
AASS
CAV3
HSPA14
VEGFC
IGF2BP2
SLC24A3
MAS1
SIVA1
DDIT4
MAP3K1
WWP2
P2RY1
ABCG1
CSF2RB
ITLN1
ANGPTL2
PDE6B
FOXC2
TIMP4
HPX
MIEF2
CD5L
PRKAG2
ATR
TNFSF9
ICAM2
ATG5
MIR217
CEACAM5
FLRT3
ZFYVE9
PIK3R1
PLA2G10
CANT1
MIAT
EIF4G1
PTGER1
RMRP
MAPK8IP1
PRDX1
MIEF1
F11R
VHL
SLC5A6
FCN2
MIR1283-1
HYOU1
GCKR
METTL14
LAP3
TNNI3K
MTRNR2L1
SOAT1
MIR139
SLC25A3
SNHG12
PARG
CIRBP
AXL
MIR1275
SLC40A1
YBX1
CD58
PNPLA8
OSMR
GRIA4
HSPA1B
DNM2
KRIT1
MIR622
IKBKG
FHL2
GBA3
CHRM3
FADD
RYR2
HSPA1L
CCL26
ENO3
PDGFD
TRIM63
MIR199A2
BIRC2
MAFB
CEACAM1
MAP2K6
C1D
MIR302B
FOXN2
PDP1
HAX1
TLR7
RBP3
CD74
MIR186
PRKCI
H2AX
MIR370
PADI4
ACVR1B
UGCG
SCG2
NCF1
MYH10
FCN1
MIR675
CELSR1
PPP1R15A
PLSCR1
RACGAP1
MIR885
MICU1
AHSG
TRIM28
GSDME
LINC00520
HK2
KCNJ1
MRE11
GORASP1
YTHDF1
PRKG1
GNAI1
GNA11
USP18
EIF4E
IMMT
PROS1
MLKL
PHB2
NDUFA5
CNSN
UCN2
MIR5100
AGXT2
FTX
SP3
LY96
HSPA9
PDIA2
MASP1
TRPC5
PRKAB1
TGM3
OTUD7B
LAIR1
WNT9A
SERPING1
HSP90AB1
LONP1
MIR638
EGLN3
GLP2R
CPT1B
LRP6
GPR39
NCK1
DIABLO
CA1
OGDH
DGKQ
YTHDF3
THAP5
ABRAXAS2
MIR4435-2HG
LOC111365141
ATP5F1B
MIR384
MAP2K7
ARG2
NDRG2
THUMPD3-AS1
KCNQ1
PEPD
MUTYH
MAFK
ADCY1
GCLC
THRA
RALBP1
MIR1290
BLVRA
PPID
HEXIM1
SAP30BP
AKIP1
YEATS2
JMJD1C
MICU2
LINC-ROR
HIF3A
SMDT1
MCUB
MIR153-1
STMN1
HTR2B
CNDP1
ATG3
GPER1
ROR1
AGFG1
DAO
KCNN3
RACK1
YWHAZ
MIR424
EIF5
RRAD
ZNF667
TSPAN18
MIR320B1
MIR320B2
CHMP2A
AQP8
MAPK7
SALL1
SUZ12
CARTPT
NFE2L1
GCLM
PLA2G15
ATP2A1
PSMC3
TNNI1
CEACAM3
PTP4A2
MARCKSL1
PXMP2
HSD17B14
ATP5MC1
MIR548B
PSMA2
TANK
JPH2
ATG4C
RAB38
HSPA13
KCNRG
FXYD4
ABCB10
IL18RAP
MIR125B2
MSRA
SMPD3
CALM1
CYGB
TPR
SH3GLB1
MSRB1
ACSS2
PDIA4
FFAR2
KCNJ8
SLC3A2
ZBTB33
EED
SLC6A9
SLC5A2
B4GALT6
TNNC1
JMJD6
SUCNR1
PAMR1
NPR2
GSTM3
STIP1
BCAR1
CREB3L1
SART1
TFEB
ATG12
IL22RA1
AHNAK
DNAJC7
NOP58
HIC2
LAMTOR5
PSMA7
UBE2D3
RAMP1
ANK2
ART3
NOX3
B3GALT4
RGS16
TXNL1
ATG9A
EPS15L1
RIMS1
UBE2O
PLSCR3
PPRC1
TOX4
SCML2
STEEP1
MIR101-1
MIR1203
SERPINB9P1
LOC111258525
SULT1E1
THY1
PLA2G2A
EFNB2
ITGA5
INPP5D
IL12A
IL6ST
ID3
SIRT7
MIR148B
IRAK3
TICAM1
ETS1
AKT1S1
VIM
VEGFD
SOCS1
EFNA5
EIF2A
CCNB1
CCNG1
CCL11
PRSS1
BAG3
ZNF354A
TBXAS1
XRCC1
STC1
SLC30A4
TFAM
TGFBR2
TLR3
TXNRD1
STAT6
SLC34A1
STC2
CCNE1
SLC8A3
SLC8A2
BMPR2
MANF
STAT2
FOSL1
SLC6A11
SCFD1
MAPK8IP3
ADGRL1
ALDOA
ERCC1
EP300
ADGRL3
FOSL2
CD2AP
GRIK5
ANG
SLCO1B3
GNAI3
GNAI2
EEF2
CLDN4
CNR1
SOCS4
ADCYAP1R1
HRH3
OGA
TXNRD2
CDKN1B
CSPG4
EDN2
DSG1
DCC
CYP19A1
CYP3A5
CYP2E1
ABCC5
OTC
CASP12
CYTB
ATP8
ATP6
MMP3
MET
MAP2
OXT
PCSK2
PPP3CA
POLB
PLD2
PKLR
SERPINE2
LIG3
LDLR
IL6R
ARG1
ITGB3
CFH
MAP3K8
CAMK2A
BDKRB2
CD300LB
BDKRB1
SLC4A3
STIM1
TET2
FOXO3A
ILk
CSK
