# Supplementary material for: Plantamajoside alleviates hypoxia-reoxygenation injury through integrin-linked kinase/c-Src/Akt and the mitochondrial apoptosis signaling pathways in H9c2 myocardial cells
Source: BMC Complement Med Ther. 2023 Feb 24;23:64. doi: 10.1186/s12906-023-03880-6 (PMC9951442; doi:10.1186/s12906-023-03880-6)
Supplement: Supplementary file 3 — Additional file 3. [file 12906_2023_3880_MOESM3_ESM.zip › 31hub genes.csv]

SUID	AverageShortestPathLength	BetweennessCentrality	ClosenessCentrality	ClusteringCoefficient	Degree	Eccentricity	IsSingleNode	name	NeighborhoodConnectivity	NumberOfDirectedEdges	NumberOfUndirectedEdges	PartnerOfMultiEdgedNodePairs	Radiality	selected	SelfLoops	shared name	Stress	TopologicalCoefficient
72	4.46666667	0.12873563	0.2238806	0.0	2	6	false	PRSS1	2.0	2	0	0	0.56666667	false	0	PRSS1	200	0.5
73	3.63333333	0.1862069	0.27522936	0.0	2	5	false	MMP9	2.0	2	0	0	0.67083333	false	0	MMP9	294	0.5
74	3.56666667	0.0	0.28037383	0.0	1	8	false	TNF	5.0	1	0	0	0.67916667	false	0	TNF	0	0.0
75	3.5	0.0	0.28571429	0.0	1	8	false	PTPRC	10.0	1	0	0	0.6875	false	0	PTPRC	0	0.0
76	2.96666667	0.0	0.33707865	1.0	3	7	false	ITGA4	7.33333333	3	0	0	0.75416667	false	0	ITGA4	0	0.56410256
77	2.93333333	7.6628E-4	0.34090909	0.83333333	4	7	false	ITGA5	6.5	4	0	0	0.75833333	false	0	ITGA5	2	0.5
78	2.4	0.0308046	0.41666667	0.33333333	3	6	false	PRKCA	9.33333333	3	0	0	0.825	false	0	PRKCA	104	0.45
79	2.86666667	0.23908046	0.34883721	0.0	2	4	false	MMP2	5.0	2	0	0	0.76666667	false	0	MMP2	384	0.5
80	3.13333333	0.0	0.31914894	0.0	1	6	false	HDAC6	8.0	1	0	0	0.73333333	false	0	HDAC6	0	0.0
81	3.86666667	0.0	0.25862069	0.0	1	8	false	F3	3.0	1	0	0	0.64166667	false	0	F3	0	0.0
82	5.36666667	0.06666667	0.1863354	0.0	2	7	false	MMP8	1.5	2	0	0	0.45416667	false	0	MMP8	102	0.5
83	6.33333333	0.0	0.15789474	0.0	1	8	false	ELANE	2.0	1	0	0	0.33333333	false	0	ELANE	0	0.0
84	3.43333333	0.0	0.29126214	0.0	1	7	false	CYP19A1	6.0	1	0	0	0.69583333	false	0	CYP19A1	0	0.0
85	3.5	0.0	0.28571429	0.0	1	8	false	CSK	10.0	1	0	0	0.6875	false	0	CSK	0	0.0
86	2.83333333	0.0	0.35294118	1.0	2	7	false	PRKCD	8.5	2	0	0	0.77083333	false	0	PRKCD	0	0.65384615
87	2.06666667	0.3260208	0.48387097	0.2	10	6	false	MAPK1	5.2	10	0	0	0.86666667	false	0	MAPK1	546	0.22173913
88	2.7	0.02452655	0.37037037	0.5	4	7	false	CYCS	6.25	4	0	0	0.7875	false	0	CYCS	60	0.41666667
89	3.46666667	0.0	0.28846154	1.0	2	8	false	BAX	5.0	2	0	0	0.69166667	false	0	BAX	0	0.71428571
90	2.53333333	0.18785988	0.39473684	0.15555556	10	7	false	ITGB1	3.8	10	0	0	0.80833333	false	0	ITGB1	426	0.25
91	3.06666667	0.0	0.32608696	1.0	2	8	false	APP	8.5	2	0	0	0.74166667	false	0	APP	0	0.56666667
92	2.9	0.13103448	0.34482759	0.0	3	7	false	F2	4.0	3	0	0	0.7625	false	0	F2	170	0.33333333
93	3.86666667	0.0	0.25862069	0.0	1	8	false	ALB	3.0	1	0	0	0.64166667	false	0	ALB	0	0.0
94	2.23333333	0.12713738	0.44776119	0.39285714	8	6	false	ITGB3	6.5	8	0	0	0.84583333	false	0	ITGB3	298	0.30952381
95	2.46666667	0.09076628	0.40540541	0.4	6	6	false	ESR1	6.33333333	6	0	0	0.81666667	false	0	ESR1	228	0.3627451
96	2.6	0.05754242	0.38461538	0.33333333	6	7	false	BCL2	5.66666667	6	0	0	0.8	false	0	BCL2	150	0.35416667
97	2.5	0.03630542	0.4	0.6	5	6	false	ILK	7.6	5	0	0	0.8125	false	0	ILK	118	0.42222222
98	2.16666667	0.36685824	0.46153846	0.25	8	5	false	HSP90AA1	5.375	8	0	0	0.85416667	false	0	HSP90AA1	648	0.28472222
99	2.4	0.10477285	0.41666667	0.23809524	7	7	false	CASP3	5.85714286	7	0	0	0.825	false	0	CASP3	222	0.27891156
100	2.66666667	0.01977559	0.375	0.5	4	7	false	ITGA2B	8.0	4	0	0	0.79166667	false	0	ITGA2B	64	0.44444444
101	2.6	0.07241379	0.38461538	0.4	5	7	false	MAPK14	6.4	5	0	0	0.8	false	0	MAPK14	142	0.3875
102	2.3	0.0900821	0.43478261	0.32142857	8	6	false	AKT1	6.125	8	0	0	0.8375	false	0	AKT1	250	0.29166667
